# Supplementary material for: Pepper mild mottle virus coat protein interacts with pepper chloroplast outer envelope membrane protein OMP24 to inhibit antiviral immunity in plants
Source: Hortic Res. 2023 Mar 15;10(5):uhad046. doi: 10.1093/hr/uhad046 (PMC10170409; doi:10.1093/hr/uhad046)
Supplement: Web_Material_uhad046 [file web_material_uhad046.zip]

Archive with 2 entries (2 files):
- Supplementary file.docx
- Table S1 Primers used in the analysis.xlsx
