# Supplementary material for: Pepper mild mottle virus coat protein interacts with pepper chloroplast outer envelope membrane protein OMP24 to inhibit antiviral immunity in plants
Source: Hortic Res. 2023 Mar 15;10(5):uhad046. doi: 10.1093/hr/uhad046 (PMC10170409; doi:10.1093/hr/uhad046)
Supplement: Web_Material_uhad046 [file web_material_uhad046.zip › Table S1 Primers used in the analysis.xlsx]

## Sheet: Sheet1
Table S1. primers used in the analysis
Name	primers	Description
PMMoV CP-Sfi I-F	ggccattacggccATGGCTTACACAGTTTCCAGT	Y2H
PMMoV CP-Sfi I-dR (delete stop codon)	ggccgaggcggccAGGAGTTGTA GCCCAGGTGA
CaOMP24-Sfi I-F	ggccattacggccATGGCGGACACAACAACAAC
CaOMP24-Sfi I-dR	ggccgaggcggcc CTCTTGACCAGGAGGAGGAG
CaOMP24-Sfi I-R	ggccgaggcggcc CTACTCTTGACCAGGAGGAG
CaOMP24 28aa-Sfi I-R	ggccgaggcggcc ttatgacataattggattattcgttgg
CaOMP24 49aa-Sfi I-R	ggccgaggcggcc ttagggttcaatcttcttagtactcgg
CaOMP24 29aa-Sfi I-F	ggccattacggcc atgtttatttccagtattcttcagct
CaOMP24 50aa-Sfi I-F	ggccattacggcc atgggttcagctgctactaatactactg
CaOMP24 80aa-Sfi I-R	ggccgaggcggcc ttaaccagaagcattttcctct
CaOMP24 81aa-Sfi I-F	ggccattacggcc atgatagtcaagtttcctaaac
NbOMP24.1-Sfi I-F	ggccattacggcc ATGGCGGAAACAACAAC
NbOMP24.2-Sfi I-F	ggccattacggcc ATGGCGGAAACCAAAACAACAAT
NbOMP24-Sfi I-R	ggccgaggcggcc ttaGTCTTGACTGGGAGGAGG
PMMoV CP-lic-F	CgACgACAAgACCgTcaccATGGCTTACACAGTTTCCAGT	BiFC, Co-IP, LCI, Expressing, subcellular localization
PMMoV CP-lic-dR	gAggAgAagAgCCgTcgAGGAGTTGTA GCCCAGGTGA
CaOMP24-lic-F	CgACgACAAgACCgTCACC ATGGCGGACACAACAACAAC
CaOMP24-lic-dR	gAggAgAagAgCCgTcg CTCTTGACCAGGAGGAGGAG
CaOMP24-lic-R	gAggAgAagAgCCgTcg CTACTCTTGACCAGGAGGAG
CaOMP24 28aa-lic-R	gAggAgAagAgCCgTcg tta tgacataattggattattcgttgg
CaOMP24 49aa-lic-R	gAggAgAagAgCCgTcg tta gggttcaatcttcttagtactcgg
CaOMP24 29aa-lic-F	CgACgACAAgACCgTCACC atg tttatttccagtattcttcagct
CaOMP24 50aa-lic-F	CgACgACAAgACCgTCACC atg ggttcagctgctactaatactactg
CaOMP24 80aa-lic-R	gAggAgAagAgCCgTcg accagaagcattttcctct
CaOMP24 81aa-lic-F	CgACgACAAgACCgTCACC atgatagtcaagtttcctaaac
CaOMP24 TMD-lic-F	CgACgACAAgACCgTCACC atgatcgtcttgtggcaggtc
CaOMP24 TMD-lic-dR	gAggAgAagAgCCgTcg tgaccatgcccactttaa
CaOMP24 ΔTMD-F	tgaaccaaatactcacccttcaagatggaacgagcgtc
CaOMP24 ΔTMD-R	gacgctcgttccatcttgaagggtgagtatttggttca
CaOMP24 F118K-F	atcggagggAAAtttgttttaaagtgggca
CaOMP24 F118K-R	taaaacaaaTTTccctccgatagcatagac
NbOMP24.1-lic-F	CgACgACAAgACCgTcacc ATGGCGGAAACAACAAC
NbOMP24.2-lic-F	CgACgACAAgACCgTcaccATGGCGGAAACCAAAACAACAA
NbOMP24-lic-dR	gAggAgAagAgCCgTcg GTCTTGACTGGGAGGAGG
NbOMP24-lic-R	gAggAgAagAgCCgTcgttaGTCTTGACTGGGAGGAGG
NbOMP24.1 ΔTMD-R	TGAACCCGATACTAACCCCAGGTGGAATGAACGTCGTG
NbOMP24.1 ΔTMD-R	CACGACGTTCATTCCACCTGGGGTTAGTATCGGGTTCA
NbOMP24.1 F109K-F	TATCGGCGGGAAGTTTATTTTAAGATGGGCTTGG
NbOMP24.1 F109K-R	TTAAAATAAACTTCCCGCCGATAGCATAAAC
NbOMP24.1 TMD-lic-F	CgACgACAAgACCgTCACC atgGTCGTTTTGTGGCAGGTTT
NbOMP24.1 TMD-lic-dR	gAggAgAagAgCCgTcg TGTCCAAGCCCATCTTAA
TRV-CaOMP24-lic-F	CgACgACAAgACCgT ccttccgattcgagcttcaa	VIGS
TRV-CaOMP24-lic-R	gAggAgAagAgCCgTcg caacaacaacagcaacagcg
TRV-NbOMP24-lic-F	CgACgACAAgACCgT AGAAGTCTGCTTTTCCTC
TRV-NbOMP24-lic-R	gAggAgAagAgCCgTcg ATGGCGGAAACAACAACAAT
hpNbOMP24-F	gggatccatgg ATGGCGGAAACAACAACAAT	hairpin silencing
hpNbOMP24-R	ttctagactcgag AGAAGTCTGCTTTTCCTC
Caβtublin-qRT-F	TGGACGTTACCTGACAGCTT	qRT-PCR
Caβtublin-qRT-R	TGGATGCCATCTTTAGCCCA
CaOMP24-qRT-F	tgaagctcgaatcggaaggc
CaOMP24-qRT-R	ttgaccaggaggaggaggag
NbActin-qRT-F	ggactctggtgatggtgtca
NbActin-qRT-R	gaacatgtaaccacgctcgg
NbOMP24-qRT-F	TGAACCCGATACTAACCCCG
NbOMP24-qRT-R	GAGGATCGTCATTGGATGGC
NbPR1-qRT-F	ACAAGACTATTTGGATGCCC
NbPR1-qRT-R	TCTCAACAGCCTTAGCAGC
NbPR2-qRT-F	GCTGCCCTTGTACTTGTTGG
NbPR2-qRT-R	TACTATCTTTGGGCGGGTTG
